# Supplementary material for: Litter Decomposition in Pacific Northwest Prairies Depends on Fire, with Differential Responses of Saprotrophic and Pyrophilous Fungi
Source: Microorganisms. 2025 Aug 6;13(8):1834. doi: 10.3390/microorganisms13081834 (PMC12388238; doi:10.3390/microorganisms13081834)
Supplement: Supplementary file 1 [file microorganisms-13-01834-s001.zip]

Archive with 1 entries (1 files):
- microorganisms-3728861-supplementary.pdf
